# Supplementary material for: Virulence and pathotype variability for Puccinia striiformis f. sp. tritici across different geographical regions and epidemic zones of China
Source: BMC Plant Biol. 2026 Feb 5;26:439. doi: 10.1186/s12870-026-08249-8 (PMC12964632; doi:10.1186/s12870-026-08249-8)
Supplement: Supplementary file 1 — Supplementary Material 1. [file 12870_2026_8249_MOESM1_ESM.zip]

Archive with 4 entries (4 files):
- Supplement Table 1.docx
- Supplement Table 4.docx
- Supplementary tables 2.docx
- Supplementary tables 3.docx
